# Supplementary material for: Glucoselipid Biosurfactant Biosynthesis Operon of Rouxiella badensis DSM 100043T: Screening, Identification, and Heterologous Expression in Escherichia coli
Source: Microorganisms. 2025 Jul 15;13(7):1664. doi: 10.3390/microorganisms13071664 (PMC12299268; doi:10.3390/microorganisms13071664)
Supplement: Supplementary file 1 [file microorganisms-13-01664-s001.zip]

Archive with 1 entries (1 files):
- microorganisms-3733643-supplementary.pdf
